# Supplementary material for: Orbitrap Collision Cross Section Measurements Enhance Isomer Annotations in Lipidomics
Source: bioRxiv. 2026 Jul 3:2026.07.03.735735. Preprint. [Version 1] doi: 10.64898/2026.07.03.735735 (PMC13345044; doi:10.64898/2026.07.03.735735)
Supplement: Supplement 1 [file media-1.zip]

Archive with 2 entries (2 files):
- OrbiCCS_SI_070326.pdf
- __MACOSX/._OrbiCCS_SI_070326.pdf
